# Supplementary material for: Synergistic induction of phytoalexins in Nicotiana attenuata by jasmonate and ethylene signaling mediated by NaWRKY70
Source: J Exp Bot. 2023 Oct 23;75(3):1063–80. doi: 10.1093/jxb/erad415 (PMC10837013; doi:10.1093/jxb/erad415)
Supplement: erad415_suppl_Supplementary_Tables_S1-S2 [file erad415_suppl_supplementary_tables_s1-s2.xlsx]

## Sheet: Table S1. Primer
Table S1.
Vector construction Primers
Primer	Primer sequence(5’-3’)	Aim	Designed from	Construct
SN03-F	CATAAGCTTCATCTACCCATCAATCAAGTCTCA	VIGS construct for silencing NaMYC4-like	XM_019377229.1	pTV00-NaMYC4-like
SN04-R	CATGGATCCTGCTCGAACCAGCCTTCTTT
SN07-F	CATAAGCTTGGCAAGCATCAAAAGACGC	VIGS construct for silencing NaMYC2-like	XM_019380820.1	pTV00-NaMYC2-like (NaMYC2d)
SN08-R	CATGGATCCACCCCAATTCGACAACACCA
SN11-F	CATAAGCTTAGCAAGAATCTTTGCAATCGCT	VIGS construct for silencing NaMYB24-like	XM_019373720.1	pTV00-NaMYB24-like
SN12-R	CATGGATCCGCCACTTCGTCGTCCGTAAA
SN15-F	CATAAGCTTGCAGTTCGAGTTCACCTTCG	VIGS construct for silencing NaMYB57-like	XM_019370259.1	pTV00-NaMYB57-like
SN16-R	CATGGATCCGCTCCAGAAGCTCTCAGCTA
SN19-F	CATAAGCTTAGAAGTTGTTCAACAGAGAGCAA	VIGS construct for silencing NaHAT5-like	XM_019367916.1	pTV00-NaHAT5-like
SN20-R	CATGGATCCTGAAGAATCAGCAGGCTCCA
SN23-F	CATAAGCTTGCCCTTCTCCTCTTGCAACT	VIGS construct for silencing NabHLH18-like	XM_019373104.1	pTV00-NabHLH18-like
SN24-R	CATGGATCCGCTGAGTGAGGCGTTCTCTT
SN27-F	CATAAGCTTAATGCGGAGAGTCCGTCG	VIGS construct for silencing NaERF17-like	XM_019378163.1	pTV00-NaERF17-like
SN28-R	CATGGATCCAAGTTCCAAAGAAACGAAGATCC
SN35-F	CATAAGCTTACTCCTATGCAGCAGCGTC	VIGS construct for silencing NaMYB44-like	XM_019376996.1	pTV00-NaMYB44-like
SN36-R	CATGGATCCTCAAGTGGCTCCAACTCCAA
SN39-F	CATAAGCTTCTTGGGGGTCACATGAGGTC	VIGS construct for silencing Nazinc finger 655-like	XM_019390032.1	pTV00-Nafinger protein 655-like
SN40-R	CATGGATCCGGACTCAACAGCTCCTCAGC
SN43-F	CATAAGCTTACGGAAAAGTTGAATCGCGG	VIGS construct for silencing NaWRKY70	XM_019399160.1	pTV00-NaWRKY70
SN44-R	CATGGATCCAGCGTCCTCGTCGATCTTTC
SN47-F	CATAAGCTTCATTGGCACACCTCCCTCAA	VIGS construct for silencing NaMYB4-like	XM_019391424.1	pTV00-NaMYB4-like
SN48-R	CATGGATCCTCTTGAAAAACCTCGCGTTCG
SN51-F	CATAAGCTTCAGAACGAGGTGAGATCGGG	VIGS construct for silencing NaWRKY75-like	XM_019404314.1	pTV00-NaWRKY75-like
SN52-R	CATGGATCCTTGATGCGTGCATCGGTAGT
SN55-F	CATAAGCTTTGCAAACCTTTCCCTGGTGT	VIGS construct for silencing NaWRKY70-like	XM_019372971.1	pTV00-NaWRKY70-like
SN56-R	CATGGATCCGCTGCCGGAGTACTCAGATG
SN59-F	CATAAGCTTGCTAACACAAGGGAGGGAGT	VIGS construct for silencing NaWRKY41-like	XM_019374936.1	pTV00-NaWRKY41-like
SN60-R	CATGGATCCTGAACACATTTTTGCCCACCA
SN67-F	CATAAGCTTAGAGCAAGAAGGGGTCAAGC	VIGS construct for silencing NabHLH137-like	XM_019380008.1	pTV00-NabHLH137
SN68-R	CATGGATCCTTGCTGCATGTTTGGCAGT
SN75-F	CATAAGCTTCCACTTGCTTGTGCTTCT	VIGS construct for silencing NabHLH93-like	XM_019401728.1	pTV00-NabHLH93-like
SN76-R	CATGGATCCTCCTTCTCCTTCTCTCAGCCA
SN683-F	CATAAGCTTACTTTAATCGACGGGGCTCG	VIGS construct for silencing NaMYC2a	XM_019398607.1	pTV00-NaMYC2a
SN684-R	CATGGATCCGCTCGCGAAATCCACAACAG
SN687-F	CATAAGCTTTGATTTGGGCTCTGGTTCGT	VIGS construct for silencing NaMYC2b	XM_019368208.1	pTV00-NaMYC2b
SN688-R	CATGGATCCCTTGTACAGCTGCAGGCGAT
SN773-F	CATAAGCTTGATATGAGCTCGCCTACGGG	VIGS construct for silencing NaMYC2c	XM_019375733.1	pTV00-NaMYC2c
SN774-R	CATGGATCCGGATCCGTAAGCCTAAGGGC
SN731-F	CATAAGCTTTGTTCCCACAAGGTGATCGG	VIGS construct for silencing NaEIN3-like	XM_019382253.1	pTV00-NaEIN3-like
SN732-R	CATGGATCCTTGTCGTTAGAGCCTGCGTT
SN733-F	CATAAGCTTGGACCGAATGCTTTTGAGGC	VIGS construct for silencing NaEIN3-like1	XM_019382253.1	pTV00-NaEIN3-like1
SN734-R	CATGGATCCCTTTGCACCATCACCGCCTA
SN220-F	ATACTGCAGAGCTCACGGAAAAGTTGAATCGCGG	RNAi construct for silencing NaWRKY70	XM_019399160.1	pRESC8-NaWRKY70
SN221-R	ATAGGTCACCTCGAGAGCGTCCTCGTCGATCTTTC
DT1-BsF-NaWRKY70	ATATATGGTCTCGATTGGCGGCCGAGAACTCACGCGCGTT	CRISPR/Cas9 vector construct for silencing NaWRKY70	XM_019399160.1	pHSE401-NaWRKY70
DT1-F0-NaWRKY70	TGGCGGCCGAGAACTCACGCGCGTTTTAGAGCTAGAAATAGC
DT2-R0-NaWRKY70	AACCAGTCAATACATCTCCGACCAATCTCTTAGTCGACTCTAC
DT2-BsR-NaWRKY70	ATTATTGGTCTCGAAACCAGTCAATACATCTCCGACC
SN547-F	ATAGAGCTCATGGAGTCTGAAAATTACACACAGTC	Nucleus localization of NaWRKY70	XM_019399160.1	pM999-NaWRKY70-eGFP
SN548-R	CATCTCGAGTTAAAATTCAAAAGATAAATCAGCAA
SN341-F	CGGATCTGGTTCCGCGTGGATCCATGGAGTCTGAAAATTACACACAGTC	EMSA	XM_019399160.1	pGEX-4T-1-NaWRKY70
SN342-R	CCGCTCGAGTCGACCCGGGAATTCAAATTCAAAAGATAAATCAGCAA
SN665-F	CGGATCTGGTTCCGCGTGGATCCATGACGGACTATAGAATACC	EMSA	XM_019398607.1	pGEX-4T-NaMYC2a
SN666-R	CCGCTCGAGTCGACCCGGGAATTCTCGCGATTCAGCAATTCTGG
SN691-F	CGGATCTGGTTCCGCGTGGATCCATGAATTTGTGGAATACTAG	EMSA	XM_019368208.1	pGEX-4T-NaMYC2b
SN692-R	CCGCTCGAGTCGACCCGGGAATTCGCGTGTTTCAGCAACTCTGG
SN883-F	CGGATCTGGTTCCGCGTGGATCCATGACAGACTATAGATTACC	EMSA	XM_019375733.1	pGEX-4T-1-NaMYC2c
SN884-R	CCGCTCGAGTCGACCCGGGAATTCGCCCTTAGGCTTACGGATCCG
SN777-F	CGGATCTGGTTCCGCGTGGATCCATGATGATGTTTGAAGAAATGG	EMSA	XM_019382253.1	pGEX-4T-1-NaEIN3-like
SN778-R	CCGCTCGAGTCGACCCGGGAATTCATACCAAACCGGAACATCTTGC
SN779-F	CGGATCTGGTTCCGCGTGGATCCATGATGATGATTTTTGAAGAAATAGGC	EMSA	XM_019382253.1	pGEX-4T-1-NaEIN3-like1
SN780-R	CCGCTCGAGTCGACCCGGGAATTCGAGGTACCATGTAGATATATCCTG
SN262-F	GGGGGACTCTTGACCATGGATGGAGTCTGAAAATTACACACAGTC	To generate stable NaWRKY70-eGFP over-expressed transgenic lines	XM_019399160.1	pCAMBIA1301-eGFP-NaWRKY70
SN263-R	CCTTGCTCACACTAGTAAATTCAAAAGATAAATCAGCAA
SN1013-F	CGAGCTGTACAAGACTAGTATGGAGTCTGAAAATTACACACAGTC	To transient over-expression NaWRKY70	XM_019399160.1	pCAMBIA3301-eGFP-NaWRKY70
SN1014-R	GGGGAAATTCGAGCTGGTCACCAAATTCAAAAGATAAATCAGCAA
SN1019-F	ACGGGGGACTCTTGACCATGGATGATGATTTTTGAAGAAATAGGC	To transient over-expression NaEIN3-like1	XM_019382253.1	pCAMBIA3301-NaEIN3-like1-3HA
SN1020-R	GGAACATCATAAGGATAACTAGTGAGGTACCATGTAGATATATCCTG
SN1175-F	TTGTTGAAAAGTCTCACTGCAGATGTCACAAGTCATCGCATGA	Dual luciferase transcriptional activity Assay		pCAMBIA3301-NaWRKY70pro-LUC-REN
SN1176-R	ATGTTTTTGGCGTCTTCCATGGATAATTACTACGACGTTGCT
SNF6’H1pro-F	TTGTTGAAAAGTCTCACTGCAGCTGCGCGCGAGATATAGAAGT	Dual luciferase transcriptional activity Assay		pCAMBIA3301-NaF6’H1pro-LUC-REN
SNF6’H1pro-R	ATGTTTTTGGCGTCTTCCATGGAACTTTGATGATCTATTGAT
real-time PCR primers
Primer	Primer sequence(5’-3’)	Aim	Designed from
SN01-F	AGGGTTCAGTGTTTGGATGTAA	qPCR for NaMYC4-like	XM_019377229.1
SN02-R	TGATAGCAGATTTTAGGGCGTC
SN05-F	TCAGAAACCTAAGAGACAATGTGC	qPCR for NaMYC2-like (NaMYC2d)	XM_019380820.1
SN06-R	CAACCTCGCACATGGGTAGT
SN09-F	ACAAGGTTTCTTGAGGCAGT	qPCR for NaMYB24-like	XM_019373720.1
SN10-R	GCAGAGTTCTGCTTTTCAATGG
SN13-F	AGGCAAGAGTTGCAGGTTGA	qPCR for NaMYB57-like	XM_019370259.1
SN14-R	AGGAGCTGTTCCTGAGGAGT
SN17-F	GCAGGACCTTGTTGTCCTCA	qCR for NaHAT5-like	XM_019367916.1
SN18-R	TGGCAGAACCAAGACTGATCC
SN21-F	AGCTCCAGCGTTATGCCTTT	qPCR for NabHLH18-like	XM_019373104.1
SN22-R	CCGCACGGATTCTATTCGCA
SN25-F	AAAAGCTGCGAGGGCTTTTG	qPCR for NaERF17-like	XM_019378163.1
SN26-R	TTTCCGGCGGATTTTCAGGA
SN33-F	TGTGTTAAAGAAAGTCCTTGGCT	qPCR for NaMYB44-like	XM_019376996.1
SN34-R	CCAAATTGGGCAACAAGTTCTCT
SN37-F	CCAAAGGACACAAATGCCCG	qPCR for Nazinc finger 655-like	XM_019390032.1
SN38-R	GCAACTTCTCGCTTGACTGC
SN41-F	TGATCAAGGATGCGAAGCAA	qPCR for NaWRKY70	XM_019399160.1
SN42-R	CGTGACTCGAAATAGTGGCG
SN45-F	ATGGTTGCTGGAATTGGCGT	qPCR for NaMYB4-like	XM_019391424.1
SN46-R	CTCAGTCTGCAGCTCTTCCC
SN49-F	TCGTCGTCTGATCAGTTCTCAC	qPCR for NaWRKY75-like	XM_019404314.1
SN50-R	CATTAGCCCCAAAAACCCGC
SN53-F	TGCAACCACTATGGCTGAGG	qPCR for NaWRKY70-like	XM_019372971.1
SN54-R	ACTTCGGCGGTATCGTCATC
SN57-F	CACAGGGATGTTTGGCAACAA	qPCR for NaWRKY41-like	XM_019374936.1
SN58-R	TGCGATTTTACAACTGTGCCT
SN65-F	GGACAGCTCTTATGGGGTGC	qPCR for NabHLH137-like	XM_019380008.1
SN66-R	AGTTGTTGCTGAGTCCTGGC
SN73-F	GCAGGGAAGCCTGGTCTTTT	qPCR for NabHLH93-like	XM_019401728.1
SN74-R	CACAAGTCCTCTCTGCTCCA
SN685-F	GCTTGTTTTCGGGCCAATCA	qPCR for NaMYC2a	XM_019398607.1
SN686-R	TTGGCAAGATCACACCCGAA
SN689-F	GCTTCTGGTGCGATGAAGTC	qPCR for NaMYC2b	XM_019368208.1
SN690-R	TCCTCACGTCCATTTGCTGG
SN775-F	GGAGCAAGAACACCGGAAGA	qPCR for NaMYC2c	XM_019375733.1
SN776-R	AGCCCGCTACCGTTAACAAA
SN679-F	CCTCCTCAGAGGCGATTTCC	qPCR for NaEIN3-like	XM_019382253.1
SN680-R	CATGTGCTTTATCACCGCCG
SN681-F	GCTTCCGACAATCTTCGTGC	qPCR for NaEIN3-like1	XM_019382253.1
SN682-R	CGTCGTATCCTGCAGCTCTT
SN751-F	CAAGAGGTTGGCCACAAGAGT	qPCR for NaCCoAMT5	XM_019376905.1
SN752-R	TAGCAGTCACCTCCCTGAGC
SN753-F	CCGTAATCCAAAAGGCTGGC	qPCR for NaCCoAMT6	XM_019402596.1
SN754-R	TCCTTGTCAGCATCCACGAA
JS142-F	CGAGTTATGGCTAATGGCAGC	qPCR for NaF6’H1	KF771989
JS143-R	AGCACTTCAGCCAAAGGACC
YM122	CCCTCCCGGAAACCCTAGTA	qPCR for elongation factor 1-alpha	XM_019399807.1
YM123	AGCAAATATAGATCTGTTGCCGC
YM126	TGATTAGGCCTGATGGGACT	qPCR for 60S ribosomal protein L23a	XM_019395029.1
YM127	GGCAACGTCCAATGCATCATA
Chip-qPCR primers
Primer	Primer sequence(5’-3’)
Chip-NaF6’H1-pro1F	ACCTCGTACACCTGGTTCCT
Chip-NaF6’H1-pro1R	TCCTTGTCTAGGCTATTGTGGT

## Sheet: Table S2
Table S2.
Gene ID	WT M_S716	WT M_S717	WT M_S719	WT M Mean	WT 1dpi_S720	WT 1dpi_S722	WT 1dpi_S726	WT 1dpi Mean	WT 1dpi:Mock	Gene Description
XM_019398607.1	32.6335	33.232	35.6434	33.8363	76.9022	82.2417	71.3969	76.8469	2.27114	transcription factor MYC2-like (MYC2a)
XM_019368208.1	35.3916	32.4829	35.6105	34.495	37.6885	43.6897	45.339	42.2391	1.2245	transcription factor MYC2-like (MYC2b)
XM_019375733.1	1.13227	0.559238	0.260285	0.650598	0.7669	0.867183	1.17529	0.936457	1.43938	transcription factor MYC2-like (MYC2c)
XM_019380820.1	0	0	0	0	2.93798	2.41194	0.920769	2.09023	#DIV/0!	transcription factor MYC2-like (MYC2d)
XM_019382253.1	45.1991	59.0788	64.1616	56.1465	127.649	131.175	129.444	129.423	2.30509	ETHYLENE INSENSITIVE 3-like (EIN3-like)
XM_019403482.1	42.5486	39.2467	37.4144	39.7366	70.613	69.7522	73.5474	71.3042	1.79442	ETHYLENE INSENSITIVE 3-like1(EIN3-like1)

## Sheet: Table S2.2
Gene ID	log2 (MeJA+Ethphon/Control)	log2 (MeJA+Ethphon/Ethphon)	log2 (MeJA+Ethphon/MeJA)	Gene Description
XM_019377229.1	15.4774	4.82453	7.98553	MYC4-like
XM_019380820.1	15.1172	5.91258	15.1172	MYC2-like
XM_019373720.1	14.6629	3.84112	14.6629	MYB24-like
XM_019370259.1	13.3526	3.1118	5.63835	MYB57-like
XM_019367916.1	12.6684	5.43962	6.76155	HAT5-like
XM_019373104.1	12.6662	6.75933	3.78971	bHLH18-like
XM_019378163.1	11.2992	4.27684	11.2992	ERF17-like
XM_019376996.1	10.1755	9.17555	14.4975	MYB44-like
XM_019390032.1	10.1674	5.70799	13.4893	Zinc finger 655-like
XM_019399160.1	8.76818	5.68072	9.18322	WRKY70
XM_019391424.1	8.08923	6.23125	6.05948	MYB4-like
XM_019404314.1	6.83267	3.32281	6.84527	WRKY75-like
XM_019372971.1	4.78641	5.53184	4.26175	WRKY70-like
XM_019374936.1	4.6734	4.4021	12.8533	WRKY41-like
XM_019380008.1	4.11791	3.21256	4.55582	bHLH137-like
XM_019401728.1	2.92226	3.97966	4.33955	bHLH93-like
